# Supplementary material for: Whole-genome sequencing of marine water-derived Curvularia verruculosa KHW-7: a pioneering study
Source: Front Microbiol. 2024 May 23;15:1363879. doi: 10.3389/fmicb.2024.1363879 (PMC11155457; doi:10.3389/fmicb.2024.1363879)
Supplement: Supplementary file 7 [file Table_2.xlsx]

## Sheet: Sheet1
Supplementary Table S2 Identification of genes related to Drug resistance and Pathogen factors. The significantly (FDR<0.05) enriched accessions were identified by exporting the Accession IDs to STRING (Version 12.0) (https://string-db.org/cgi/input?sessionId=bB6RuV6dUfo2&input_page_show_search=on). It is a core data resource as designated by Global Biodata Coalition and ELIXIR.
Accession	PHI ID	gene/product	Organism	Class	FDR
A0A177DXR7	PHI:11087	MetB_(MN812273)	Alternaria_alternata	loss_of_pathogenicity	0.0022
A0A6G7BN58	PHI:11089	MetX_(MN812275)	Alternaria_alternata	loss_of_pathogenicity	0.0022
A0A177DD11	PHI:123292	AaAtg8	Alternaria_alternata	reduced_virulence	0.0022
U3Q4A0	PHI:7562	CAL1	Alternaria_alternata	reduced_virulence	0.0022
D3J127	PHI:2318	AaSLT2	Alternaria_alternata	reduced_virulence	0.0206
G3F820	PHI:2506	Amr1	Alternaria_brassicicola	increased_virulence_(hypervirulence)	0.0264
T1PTC5	PHI:3716	AbPf2	Alternaria_brassicicola	loss_of_pathogenicity	0.0451
Q09JB7	PHI:2482	AlHK1	Alternaria_longipes	increased_virulence_(hypervirulence)	7.36e-05
A0A162ZXY0	PHI:11321	Arf-bar	Ascochyta_rabiei	reduced_virulence	0.00016
Q4WXL2	PHI:123451	AfgapA_(Afu3G09900)	Aspergillus_fumigatus	increased_virulence_(hypervirulence)	0.0089
Q4WX65	PHI:2540	IPP1	Aspergillus_fumigatus	lethal	0.00072
Q4WGR1	PHI:2541	OLE1	Aspergillus_fumigatus	lethal	0.0034
Q4WJS6	PHI:6753	GlcA	Aspergillus_fumigatus	lethal	0.0039
E9R5E2	PHI:2513	GFA1	Aspergillus_fumigatus	lethal_loss_of_pathogenicity	0.0067
Q4WKG5	PHI:2530	TUB1	Aspergillus_fumigatus	lethal_loss_of_pathogenicity	0.0067
B0Y4S0	PHI:4677	AfcpcB	Aspergillus_fumigatus	reduced_virulence	0.0076
Q6XSF5	PHI:334	CGB1	Bipolaris_maydis	loss_of_pathogenicity	0.0104
N4X174	PHI:11250	PtcB	Bipolaris_maydis	reduced_virulence	0.0109
M2TIY7	PHI:4778	Csste11	Bipolaris_sorokiniana	loss_of_pathogenicity	0.0109
G8DNT1	PHI:2259	AAR1	Bipolaris_sorokiniana	reduced_virulence	0.0127
G8DNS9	PHI:2261	NPS6	Bipolaris_sorokiniana	reduced_virulence	0.0202
G2YY48	PHI:6950	Bcrac	Botrytis_cinerea	loss_of_pathogenicity	7.57e-05
Q5AND9	PHI:7009	Arf2	Candida_albicans	reduced_virulence	7.57e-05
N4VQQ5	PHI:3280	CoRAS1	Colletotrichum_orbiculare	lethal	7.57e-05
A0A1W5X9P3	PHI:7077	ClVelB	Curvularia_lunata	reduced_virulence	7.57e-05
I1RC95	PHI:1566	GzOB006	Fusarium_graminearum	lethal	7.57e-05
I1RPR1	PHI:2387	ACL2	Fusarium_graminearum	loss_of_pathogenicity	7.57e-05
A0A0E0SID1	PHI:11601	Sah1_(FGSG_05615)	Fusarium_graminearum	reduced_virulence	7.57e-05
E5AD52	PHI:4519	LmStuA	Leptosphaeria_maculans	loss_of_pathogenicity	7.57e-05
B9DR51	PHI:1133	Lmepi	Leptosphaeria_maculans	loss_of_pathogenicity	7.57e-05
B3LDT4	PHI:1041	Lmpma1	Leptosphaeria_maculans	loss_of_pathogenicity	7.57e-05
G4N8G2	PHI:8522	MoYPEL1_(MGG_0626 3.7)	Magnaporthe_oryzae	loss_of_pathogenicity	0.00066
G4NFW7	PHI:8928	MoSCAD2_(MGG_0869	Magnaporthe_oryzae	loss_of_pathogenicity	0.0302
G4NH08	PHI:7117	MoGSK1	Magnaporthe_oryzae	loss_of_pathogenicity	0.0497
G4NHF4	PHI:2172 PHI:11826	TPS1_MoTPS1	Magnaporthe_oryzae	loss_of_pathogenicity_ reduced_virulence	0.017
G4MPJ3	PHI:8038 PHI:8045	Mosmt3_Smt3	Magnaporthe_oryzae	reduced_virulence	0.0499
G4MRX0	PHI:8752	RHO2_(MGG_02457)	Magnaporthe_oryzae	reduced_virulence	0.045
G4MRA3	PHI:2189	MoGIS2	Magnaporthe_oryzae	reduced_virulence	0.0409
G4MVC5	PHI:6927	MoRAD6	Magnaporthe_oryzae	reduced_virulence	0.0167
F8R4X8	PHI:2313	SCD	Metarhizium_anisopliae	increased_virulence_(hypervirulence)	0.0182
Q6S9D7	PHI:7701	Pb14-3-3	Paracoccidioides_brasiliensi s	reduced_virulence	1.56e-07
F5HCK8	PHI:415	IPMDH	Parastagonospora_nodoru	loss_of_pathogenicity	1.79e-08
F5HEA9	PHI:448	MAK2	Parastagonospora_nodoru m	loss_of_pathogenicity	7.57e-05
Q5J4D6	PHI:365 PHI:2267	MLS1_Mls1	Parastagonospora_nodoru m	loss_of_pathogenicity	7.57e-05
P41388	PHI:820	Beta-tubulin	Venturia_inaequalis	chemistry_target:_resistance_to_chemical	7.57e-05
